# Supplementary material for: miR-155: A Potential Biomarker for Predicting Mortality in COVID-19 Patients
Source: J Pers Med. 2022 Feb 21;12(2):324. doi: 10.3390/jpm12020324 (PMC8877479; doi:10.3390/jpm12020324)
Supplement: Supplementary file 1 [file jpm-12-00324-s001.zip]

Archive with 1 entries (1 files):
- jpm-1582068-supplementary.pdf
